# Supplementary material for: Nasal Polyposis Quality of Life (NPQ): Development and Validation of the First Specific Quality of Life Questionnaire for Chronic Rhinosinusitis with Nasal Polyps
Source: Healthcare (Basel). 2022 Jan 28;10(2):253. doi: 10.3390/healthcare10020253 (PMC8871881; doi:10.3390/healthcare10020253)
Supplement: Supplementary file 1 [file healthcare-10-00253-s001.zip]

Archive with 1 entries (1 files):
- healthcare-1533501-supplementary.pdf
